# Supplementary material for: Molecular Characterization and Pathogenicity of Alternaria spp. Associated with Black Rot of Sweet Cherries in Italy
Source: J Fungi (Basel). 2023 Oct 7;9(10):992. doi: 10.3390/jof9100992 (PMC10607616; doi:10.3390/jof9100992)
Supplement: Supplementary file 1 [file jof-09-00992-s001.zip]

Archive with 1 entries (1 files):
- jof-2620457-supplementary.pdf
